# Supplementary material for: Counting what counts: a systematic scoping review of instruments used in primary healthcare services to measure the wellbeing of Indigenous children and youth
Source: BMC Prim Care. 2023 Feb 17;24:51. doi: 10.1186/s12875-023-02001-z (PMC9936129; doi:10.1186/s12875-023-02001-z)
Supplement: Supplementary file 1 — Additional file 1. [file 12875_2023_2001_MOESM1_ESM.zip]

Archive with 2 entries (2 files):
- Supplementary table 1.docx
- Supplementary table 2 - Data Extraction Table.docx
